# Supplementary material for: Dietary Supplement Use among Older Cancer Survivors: Socio-Demographic Associations, Supplement Types, Reasons for Use, and Cost
Source: Nutrients. 2022 Aug 18;14(16):3402. doi: 10.3390/nu14163402 (PMC9414522; doi:10.3390/nu14163402)
Supplement: Supplementary file 1 [file nutrients-14-03402-s001.zip]

Archive with 1 entries (1 files):
- nutrients-1839819-supplementary.pdf
